# Supplementary material for: SERS Determination of Oxidative Stress Markers in Saliva Using Substrates with Silver Nanoparticle-Decorated Silicon Nanowires
Source: Biosensors (Basel). 2023 Feb 14;13(2):273. doi: 10.3390/bios13020273 (PMC9953924; doi:10.3390/bios13020273)
Supplement: Supplementary file 1 [file biosensors-13-00273-s001.zip]

Archive with 1 entries (1 files):
- biosensors-2178095-supplementary.pdf
